# Supplementary material for: Four myriapod relatives – but who are sisters? No end to debates on relationships among the four major myriapod subgroups
Source: BMC Evol Biol. 2020 Nov 4;20:144. doi: 10.1186/s12862-020-01699-0 (PMC7640414; doi:10.1186/s12862-020-01699-0)
Supplement: Supplementary file 2 — Additional file 2: Table S1. Taxon sampling and accession numbers of raw and assembled transcriptome data of species included in this study. Table S2. Collection information. Table S3. Assembly statistics of published transcriptome data de novo assembled. Table S4. Contamination and assembly statistics of de novo assembled transcriptome data newly sequenced for this study. Table S5. Information and source of the reference species included in the ortholog set. Table S6. Orthograph statistics. Table S7. Group definitions to compile the data sets RELAXEDaa and RELAXEDnt (2nd codon positions). Table S8. Supermatrix diagnostics of final data sets compared with those analysed by Fernandez et al., 2018. Table S9. Overview of statistical bootstrap and transfer bootstrap support of selected clades. Table S10. Group definitions used for Four-cluster Likelihood Mapping (FcLM) analyses. Table S11. FcLM results testing the position of Myriapoda within Euarthropoda (Mandibulata versus Paradoxopoda). Table S12. Outgroup dependence: FcLM results testing myriapod relationships with Chelicerata and Onychophora as outgroup (data set STRICTaa_ChO). Table S13. Outgroup dependence: FcLM results testing myriapod relationships with Pancrustacea as outgroup (data set STRICTaa_Pan). Table S14. Amino acid and nucleotide frequencies of included species in data sets STRICTaa and STRICTnt. [file 12862_2020_1699_MOESM2_ESM.xls]

## Sheet: Table S1
Table S1. Taxon sampling and accession numbers of raw and assembled transcriptome data of species included in this study.
Taxonomy (NCBI)	Organism	Taxonomy Identifier (NCBI)	1KITE subproject	BioProject accession (NCBI)	Library Identifier 1KITE / VieArt	Source (Study)	BioSample accession (NCBI)	TSA Project accession (NCBI)	TSA Version (NCBI)
Onychophora, Peripatopsidae	Peripatopsis capensis¹	1612460	-	PRJNA236598	-	Fernandez et al., 2014	SAMN02598680	not available	not available
Onychophora, Peripatopsidea	Peripatoides novaezealandiae	49105	VIEART	PRJNA316414	RINSijeTAGRAAPEI-26	this study	SAMN04604772	GESH00000000	GESH01000000
Chelicerata, Amblypygi, Phrynichidae	Damon diadema	317680	VIEART	PRJNA316401	INSfpgEAARAAPEI-26	this study	SAMN04604759	GERU00000000	GERU01000000
Chelicerata, Arachnida, Acari, Acariformes, Oribatida, Trhypochthoniidae	Archegozetes longisetosus	66560	1KITE	PRJNA254245	INSofmTAERAAPEI-37	this study	SAMN03142407	GCER00000000	GCER01000000
Chelicerata, Arachnida, Araneae, Araneidae	Araneus diadematus	45920	VIEART	PRJNA316396	RINSijeTAFRAAPEI-22	this study	SAMN04604754	GERP00000000	GERP01000000
Chelicerata, Arachnida, Opiliones, Phalangiidae	Egaenus convexus	1820137	VIEART	PRJNA316402	INSfpgEACRAAPEI-32	this study	SAMN04604760	GERV00000000	GERV01000000
Chelicerata, Arachnida, Scorpiones, Euscorpiidae	Euscorpius sicanus	191432	1KITE	PRJNA254264	INSerlTBGRAAPEI-37	this study	SAMN03142425	GCAR00000000	GCAR01000000
Chelicerata, Pygnogonida, Pantopoda, Nymphonidae	Nymphon gracile	136195	1KITE	PRJNA254293	INSerlTAGRAAPEI-71	this study	SAMN03142454	GCID00000000	GCID01000000
Myriapoda, Chilopoda, Craterostigmomorpha, Craterostigmidae	Craterostigmus tasmanianus	60162	1KITE	PRJNA299165	WHINSiquEAABRAAPEI-211	this study	SAMN04201519	GEAZ00000000	GEAZ01000000
Myriapoda, Chilopoda, Geophilomorpha, Dignathodontidae	Henia illyrica	1428161	VIEART	PRJNA316408	INSfpgEAERAAPEI-34	this study	SAMN04604766	GESB00000000	GESB01000000
Myriapoda, Chilopoda, Geophilomorpha, Geophilidae	Clinopodes flavidus	511797	1KITE	PRJNA254253	INSeqtTALRAAPEI-94	this study	SAMN03142414	GCAH00000000	GCAH01000000
Myriapoda, Chilopoda, Geophilomorpha, Himantariidae	Himantarium gabrielis	241672	1KITE	PRJNA254270	INSofmTBXRAAPEI-136	this study	SAMN03142431	GCIL00000000	GCIL01000000
Myriapoda, Chilopoda, Geophilomorpha, Linotaeniidae	Strigamia acuminata	1255758	VIEART	PRJNA316419	RINSijeTABRAAPEI-17	this study	SAMN04604777	GESK00000000	GESK01000000
Myriapoda, Chilopoda, Geophilomorpha, Schendylidae	Schendyla carniolensis	1820143	VIEART	PRJNA316418	INSfpgEAGRAAPEI-36	this study	SAMN04604776	GESL00000000	GESL01000000
Myriapoda, Chilopoda, Lithobiomorpha, Lithobiidae	Eupolybothrus cavernicolus	1391732	-	PRJEB4548	-	Stoev et al., 2014	SAMEA2177828	not available	not available
Myriapoda, Chilopoda, Lithobiomorpha, Lithobiidae	Eupolybothrus fasciatus	231396	VIEART	PRJNA316403	INSfpgEADRAAPEI-33	this study	SAMN04604761	GERW00000000	GERW01000000
Myriapoda, Chilopoda, Lithobiomorpha, Lithobiidae	Eupolybothrus tridentinus	1421340	VIEART	PRJNA316404	RINSijeTAARAAPEI-16	this study	SAMN04604762	GERX00000000	GERX01000000
Myriapoda, Chilopoda, Lithobiomorpha, Lithobiidae	Lithobius forficatus	7552	1KITE	PRJNA254277	INShkeTANRAAPEI-41	this study	SAMN03142438	GCAY00000000	GCAY01000000
Myriapoda, Chilopoda, Scolopendromorpha, Cryptopidae	Cryptops anomalans	1418174	VIEART	PRJNA316400	INSfpgEABRAAPEI-30	this study	SAMN04604758	GERT00000000	GERT01000000
Myriapoda, Chilopoda, Scolopendromorpha, Cryptopidae	Cryptops hortensis	1268897	-	PRJNA237130	-	Fernandez et al., 2014	SAMN02614630	not available	not available
Myriapoda, Chilopoda, Scolopendromorpha, Scolopendridae	Scolopendra cingulata	41365	1KITE	PRJNA254307	INSerlTAORAAPEI-94	this study	SAMN03142468	GCAP00000000	GCAP01000000
Myriapoda, Chilopoda, Scolopendromorpha, Scolopendridae	Scolopocryptops rubiginosus	987050	1KITE	PRJNA254308	INSofmTBDRAAPEI-41	this study	SAMN03142469	GCIY00000000	GCIY01000000
Myriapoda, Chilopoda, Scutigeromorpha, Scutigeridae	Scutigera coleoptrata	29022	1KITE	PRJNA254309	INSerlTAZRAAPEI-26	this study	SAMN03142470	GCAQ00000000	GCAQ01000000
Myriapoda, Diplopoda, Callipodida, Callipodidae	Callipus foetidissimus	1820147	1KITE	PRJNA316397	RINSijeTADRBAPEI-19	this study	SAMN04604755	GERQ00000000	GERQ01000000
Myriapoda, Diplopoda, Chordeumatida, Craspedosomatidae	Craspedosoma sp. [AD-2016]	1820136	1KITE	PRJNA316399	WHANIkauTDABRAAPEI-207	this study	SAMN04604757	GERS00000000	GERS01000000
Myriapoda, Diplopoda, Glomerida, Glomeridae	Haploglomeris multistriata	1820151	VIEART	PRJNA316407	WHANIkauTCAARABPEI-75	this study	SAMN04604765	GESA00000000	GESA01000000
Myriapoda, Diplopoda, Glomerida, Glomeridellidae	Glomeridella minima	1173034	VIEART	PRJNA316405	WHANIkauTDACRAAPEI-208	this study	SAMN04604763	GERY00000000	GERY01000000
Myriapoda, Diplopoda, Julida, Julidae	Ommatoiulus sabulosus	1008866	1KITE	PRJNA254294	INSqiqTBVRAAPEI-16	this study	SAMN03142455	GCIX00000000	GCIX01000000
Myriapoda, Diplopoda, Julida, Nemasomatidae	Thalassisobates littoralis	1519143	1KITE	PRJNA254314	INSofmTAMRABPEI-62	this study	SAMN03142475	GCIV00000000	GCIV01000000
Myriapoda, Diplopoda, Polydesmida, Polydesmidae	Polydesmus complanatus	510027	VIEART	PRJNA316415	INSfpgEAHRAAPEI-37	this study	SAMN04604773	GESI00000000	GESI01000000
Myriapoda, Diplopoda, Polyxenida, Polyxenidae	Eudigraphis takakuwai	1366109	1KITE	PRJNA254263	INSqiqTASRABPEI-43	this study	SAMN03142424	GCIU00000000	GCIU01000000
Myriapoda, Diplopoda, Polyxenida, Polyxenidae	Polyxenus lagurus	52428	VIEART	PRJNA316416	INSfpgEAFRAAPEI-35	this study	SAMN04604774	GESM00000000	GESM01000000
Myriapoda, Diplopoda, Polyzoniida, Polyzoniidae	Polyzonium germanicum	118488	VIEART	PRJNA316417	RINSijeTACRAAPEI-18	this study	SAMN04604775	GESN00000000	GESN01000000
Myriapoda, Pauropoda, Eurypauropodidae	Acopauropus ornatus	1820145	VIEART	PRJNA316395	WHANIkauTDADRAAPEI-209	this study	SAMN04604753	GERO00000000	GERO01000000
Myriapoda, Symphyla, Scolopendrellidae	Symphylella sp. [AD-2014]	1519114	1KITE	PRJNA254313	INSerlTCHRAAPEI-33	this study	SAMN03142474	GCIH00000000	GCIH01000000
Myriapoda, Symphyla, Scutigerellidae	Hanseniella nivea	1820138	VIEART	PRJNA316406	WHANIkauTCABRABPEI-84	this study	SAMN04604764	GERZ00000000	GERZ01000000
Myriapoda, Symphyla, Scutigerellidae	Hanseniella sp. [AD-2014]	1519104	1KITE	PRJNA254267	INSeqtTABRAAPEI-44	this study	SAMN03142428	GCHC00000000	GCHC01000000
Crustacea, Branchiopoda, Anostraca, Chirocephalidae	Eubranchipus grubii	381661	1KITE	PRJNA254262	INSofmTDDRAAPEI-94	this study	SAMN03142423	GCBP00000000	GCBP01000000
Crustacea, Branchiopoda, Notostraca, Triopsidae	Triops cancriformis	194544	1KITE	PRJNA254320	INSerlTBSRAAPEI-79	this study	SAMN03142481	GCAT00000000	GCAT01000000
Crustacea, Malacostraca, Leptostraca, Nebaliidae	Nebalia bipes	1032909	1KITE	PRJNA254287	INSqzbTACRAAPEI-211	this study	SAMN03142448	GCDB00000000	GCDB01000000
Crustacea, Malacostraca, Syncarida	Anaspides tasmaniae	77687	1KITE	PRJNA254244	INSobdTCYRAAPEI-55	this study	SAMN03142406	GCBI00000000	GCBI01000000
Crustacea, Maxillopoda, Copepoda, Diaptomidae	Hemidiaptomus amblyodon	935966	1KITE	PRJNA254268	INSofmTAZRAAPEI-34	this study	SAMN03142429	GCIW00000000	GCIW01000000
Crustacea, Maxillopoda, Copepoda, Tisbidae	Tisbe furcata	291243	1KITE	PRJNA254316	INSqiqTAJRAAPEI-21	this study	SAMN03142477	GCIT00000000	GCIT01000000
Crustacea, Ostracoda, Myodocopida	Vargula hilgendorfii	6674	1KITE	PRJNA274392	WHANIsrmTMBCRAAPEI-89	this study	SAMN03342454	GCUK00000000	GCUK01000000
Crustacea, Remipedia, Nectiopoda, Speleonectidae	Xibalbanus tulumensis	1519145	1KITE	PRJNA254312	INShkeTAPRAAPEI-44	this study	SAMN03142473	GCBC00000000	GCBC01000000
Hexapoda, Protura, Acerentomata, Acerentomidae	Acerentomon sp. [AD-2013]	1323558	1KITE	PRJNA219521	INSjdsTAHRAAPEI-34	Misof et al., 2014; current assembly: Pauli et al., 2016	SAMN02047102	GAXE00000000	GAXE02000000
Hexapoda, Collembola, Entomobryomorpha, Tomoceridae	Pogonognathellus sp. [AD-2013]	1323567	1KITE	PRJNA219595	INShauTAJRAAPEI-89	Misof et al., 2014; current assembly: Pauli et al., 2016	SAMN02047134	GATD00000000	GATD02000000
Hexapoda, Collembola, Poduromorpha, Neanuridae	Anurida maritima	64695	1KITE	PRJNA219523	INSnfrTAIRAAPEI-21	Misof et al., 2014; current assembly: Pauli et al., 2016	SAMN02047180	GAUE00000000	GAUE02000000
Hexapoda, Diplura, Japygidae	Occasjapyx japonicus	289462	1KITE	PRJNA286654	WHANIkauTJAHRAAPEI-74	Misof et al., 2014; data released with this study	SAMN03799510	GDKZ00000000	GDKZ01000000
Hexapoda, Archaeognatha, Machilidae	Machilis hrabei	438506	1KITE	PRJNA219574	INSnfrTAJRAAPEI-22	Misof et al., 2014; current assembly: Pauli et al., 2016	SAMN02047109	GAUM00000000	GAUM02000000
Hexapoda, Zygentoma, Ateluridae	Atelura formicaria	459531	1KITE	PRJNA219527	INSjdsTAVRAAPEI-37	Misof et al., 2014; current assembly: Pauli et al., 2016	SAMN02047107	GAYJ00000000	GAYJ02000000
Hexapoda, Blattodea, Blattidae	Periplaneta americana	6978	1KITE	PRJNA219590	INSfrgTAARAAPEI-19	Misof et al., 2014; current assembly: Pauli et al., 2016	SAMN02047124	GAWS00000000	GAWS02000000
Hexapoda, Hemiptera, Sternorrhyncha, Lachnidae	Essigella californica	759921	1KITE	PRJNA219554	INSytvTBHRAAPEI-14	Misof et al., 2014; current assembly: Pauli et al., 2016	SAMN02047099	GAZF00000000	GAZF02000000
Hexapoda, Raphidioptera, Raphidiidae	Subilla sp. [AD-2014]	2054904	1KITE	PRJNA219617	INSnfrTAGRAAPEI-19	Misof et al., 2014; current assembly: Pauli et al., 2016	SAMN02047106	GAUI00000000	GAUI02000000
¹ Note that this species is listed in NCBI under Peripatopsis overbergiensis (PRJNA236598)

## Sheet: Table S2
Table S2. Collecting information.
Taxonomy (NCBI)	Organism	Species authority	Lab-ID	tissue	Collector	determined by	Collecting locality	Date of collection	# of specimens / sex	Treatment
Onychophora, Peripatopsidea	Peripatoides novaezealandiae	(Hutton, 1876)	2655	head and trunk anterior	Nikolaus U. Szucsich	Nikolaus U. Szucsich	Commercial labstock: Pet Factory	October-2013	1	sedated with CO2, ground in RNAlater
Chelicerata, Amblypygi, Phrynichidae	Damon diadema	(Simon, 1876)	1641	part of the prosoma	Nikolaus U. Szucsich	Nikolaus U. Szucsich	Commercial labstock: Austria, Vienna, Exotica – Terraristikbörse	May-2013	1	frozen at -30°C, ground in RNAlater
Chelicerata, Arachnida, Acari, Acariformes, Oribatida, Trhypochthoniidae	Archegozetes longisetosus	Aoki 1965	1385	400 whole organisms	Manfred Walzl	Manfred Walzl	Labstock: Austria, University of Vienna	January-2013	400	ground in RNAlater
Chelicerata, Arachnida, Araneae, Araneidae	Araneus diadematus	Clerck, 1757	2654	whole organism	Nikolaus U. Szucsich	Nikolaus U. Szucsich	Austria: Vienna, Wieden	October-2013	21	sedated with CO2, ground in RNAlater
Chelicerata, Arachnida, Opiliones, Phalangiidae	Egaenus convexus	(Koch, 1835)	1588	whole organism	Nikolaus U. Szucsich	Nikolaus U. Szucsich	Austria: Vienna, Leopoldstadt, Prater, Lusthauswasser	April-2013		ground in RNAlater
Chelicerata, Arachnida, Scorpiones, Euscorpiidae	Euscorpius sicanus	(Koch, 1837)	1277	whole organism without pedipalps and sting	Nikolaus U.Szucsich, Karen Meusemann, Alexander Böhm	Nikolaus U. Szucsich	Italy: Sicily, Catania Co., oak forest near Castanea, 933 m	November-2012	1	ground in RNAlater
Chelicerata, Pygnogonida, Pantopoda, Nymphonidae	Nymphon gracile	Leach, 1814	2960	whole organism	Christiane Todt, Emanuel Redl	Emanuel Redl	Norway: Hordaland, Hjeltenfjorden, Sture oil terminal near Bergen	January-2013	1	ground in RNAlater
Myriapoda, Chilopoda, Craterostigmomorpha, Craterostigmidae	Craterostigmus tasmanianus	Pocock, 1902	3669	whole organism	Simon Grove	Simon Grove	Australia: Tasmania, Warath-Wynyard, Meredith Range Regional Reserve, Betts track (North end)	February-2015	1	ground in RNAlater
Myriapoda, Chilopoda, Geophilomorpha, Dignathodontidae	Henia illyrica	(Meinert, 1870)	1336	whole organism, without head and trunk posterior	Nikolaus U. Szucsich, Daniela Bartel	Nikolaus U. Szucsich	Austria: Vienna, Döbling, Leopoldsberg	November-2012	1	sedated with CO2, ground in RNAlater
Myriapoda, Chilopoda, Geophilomorpha, Geophilidae	Clinopodes flavidus	Koch, 1847	3946	3 whole organisms without head and poison claws	Nikolaus U. Szucsich, Daniela Bartel, Alexander Böhm, Gerald Timelthaler	Nikolaus U. Szucsich	Austria: Vienna, Donaustadt, Lobau	May-2013	3	ground in RNAlater
Myriapoda, Chilopoda, Geophilomorpha, Himantariidae	Himantarium gabrielis	(Linnaeus, 1767)	1191	anterior half of the trunk without head and poison claws	Nikolaus U. Szucsich, Daniela Bartel, Emiliano Dell'Ampio	Nikolaus U. Szucsich	Italy: Tuscany, Siena Co., Montalbuccio, near castle	October-2012	1	ground in RNAlater
Myriapoda, Chilopoda, Geophilomorpha, Linotaeniidae	Strigamia acuminata	(Leach, 1815)	2010	whole organism, without head and trunk posterior	Nikolaus U. Szucsich, Daniela Bartel, Oliver Macek, Alexander Böhm	Nikolaus U. Szucsich	Austria: Lower Austria, Schwarzenbach an der Pielach	July-2013	1 (female)	sedated with CO2, ground in RNAlater
Myriapoda, Chilopoda, Geophilomorpha, Schendylidae	Schendyla carniolensis	Verhoeff, 1902	1356	whole organism, without head and trunk posterior	Nikolaus U. Szucsich, Günther Pass	Nikolaus U. Szucsich	Austria: Vienna, Leopoldsstadt, Prater, Lusthauswasser	November-2012	3	sedated with CO2, ground in RNAlater
Myriapoda, Chilopoda, Lithobiomorpha, Lithobiidae	Eupolybothrus fasciatus	(Newport, 1845)	1181	whole organism, without head and trunk posterior	Nikolaus U. Szucsich, Daniela Bartel, Emiliano Dell'Ampio	Nikolaus U. Szucsich	Italy: Tuscany, Siena, Montalbuccio	October-2012	1	sedated with CO2, ground in RNAlater
Myriapoda, Chilopoda, Lithobiomorpha, Lithobiidae	Eupolybothrus tridentinus	(Fanzago,1874)	2579	whole organism, without head and trunk posterior	Nikolaus U. Szucsich	Nikolaus U. Szucsich	Austria: Lower Austria, Unteroberndorf	October-2013	1	sedated with CO2, ground in RNAlater
Myriapoda, Chilopoda, Lithobiomorpha, Lithobiidae	Lithobius forficatus	Linnaeus, 1758	3952	whole organism without head and poison claw	Nikolaus U. Szucsich, Daniela Bartel, Gerald Timelthaler, Alexander Böhm	Nikolaus U. Szucsich	Austria: Vienna, Donaustadt, Lobau	May-2013	3	ground in RNAlater
Myriapoda, Chilopoda, Scolopendromorpha, Cryptopidae	Cryptops anomalans	Newport, 1844	1445	trunk anterior	Nikolaus U. Szucsich	Nikolaus U. Szucsich	Austria: Vienna, Hietzing, Maxingpark	March-2013	1 (male)	sedated with CO2, ground in RNAlater
Myriapoda, Chilopoda, Scolopendromorpha, Scolopendridae	Scolopendra cingulata	(Latreille, 1829)	1259	anterior half of the trunk without head and poison claws	Thomas Pass, Günther Pass, Trude Pass, Karen Meusemann, Alexander Böhm, Nikolaus U. Szucsich	Nikolaus U. Szucsich	Italy: Sicily, Catania Co., Etna, S of Nicolosi opposite to Monpilieri	November-2012	1	sedated with CO2, ground in RNAlater
Myriapoda, Chilopoda, Scolopendromorpha, Scolopendridae	Scolopocryptops rubiginosus	Koch, 1878	2995	whole organism	Kensuke Yahata	Ryuichiro Machida	Japan: Ibaraki,Tsukuba, parc of University of Tsukuba, Tennodai	December-2012	1	ground in RNAlater
Myriapoda, Chilopoda, Scutigeromorpha, Scutigeridae	Scutigera coleoptrata	(Linnaeus, 1758)	1256	whole organism without head and poison claws	Nikolaus U. Szucsich	Nikolaus U. Szucsich	Italy: Sicily, Catania Co., Catania, Bed & Breakfast Aloisio	November-2012	1	sedated with chloroform, ground in RNAlater
Myriapoda, Diplopoda, Callipodida, Callipodidae	Callipus foetidissimus	(Savi, 1819)	2643	head	Gerald Oxenhofer	Nikolaus U. Szucsich	France: Corsica, Corte	September-2013	3	sedated with CO2, ground in RNAlater
Myriapoda, Diplopoda, Chordeumatida, Craspedosomatidae	Craspedosoma sp.	Leach, 1814	2677	head	Nikolaus U. Szucsich, Gerald Timelthaler, Christina Heindl	Nikolaus U. Szucsich	Austria: Vienna, Hernals, Neuwaldegg	November-2013	5	sedated with CO2, ground in RNAlater
Myriapoda, Diplopoda, Glomerida, Glomeridae	Haploglomeris multistriata	(Koch, 1844)	2676	head	Nikolaus U. Szucsich, Gerald Timelthaler, Christina Heindl	Nikolaus U. Szucsich	Austria: Vienna, Hernals, Neuwaldegg	November-2013	5	sedated with CO2, ground in RNAlater
Myriapoda, Diplopoda, Glomerida, Glomeridellidae	Glomeridella minima	(Latzel, 1884)	2718	whole organism	Manfred Walzl	Nikolaus U. Szucsich	Austria: Carinthia, Wolfsberg, Frantschach-Sankt Gertraud, Twimberger Graben	November-2013	18	sedated with CO2, ground in RNAlater
Myriapoda, Diplopoda, Julida, Julidae	Ommatoiulus sabulosus	(Linnaeus, 1758)	759	head	Nikolaus U. Szucsich, Carol Resch, Gerald Timelthaler	Nikolaus U. Szucsich	Austria: Vienna, Döbling, Leopoldsberg	April-2012	5	sedated with CO2, ground in RNAlater
Myriapoda, Diplopoda, Julida, Nemasomatidae	Thalassisobates littoralis	(Silvestri, 1903)	1293	whole organism	Nikolaus U. Szucsich, Karen Meusemann, Alexander Böhm	Nikolaus U. Szucsich	Italy: Sicily, Catania Co., Simeto Beach	November-2012	12	ground in RNAlater
Myriapoda, Diplopoda, Polydesmida, Polydesmidae	Polydesmus complanatus	(Linnaeus, 1761)	1838	head	Nikolaus U. Szucsich	Nikolaus U. Szucsich	Austria: Burgenland, Stotzing	July-2013	6	sedated with CO2, ground in RNAlater
Myriapoda, Diplopoda, Polyxenida, Polyxenidae	Eudigraphis takakuwai	(Miyosi, 1947)	2996	35 whole organisms	Kensuke Yahata, Miyuki Niikura	Ryuichiro Machida	Japan: Ibaraki, Hitachinaka, Hiraiso	July-2012	35	ground in RNAlater
Myriapoda, Diplopoda, Polyxenida, Polyxenidae	Polyxenus lagurus	(Linnaeus, 1758)	1493	20 whole organisms	Manfred Walzl	Manfred Walzl	Austria: Burgenland, Wulkaprodersdorf	April-2013	84	sedated with CO2, ground in RNAlater
Myriapoda, Diplopoda, Polyzoniida, Polyzoniidae	Polyzonium germanicum	Brandt, 1837	2377	whole organism	Nikolaus U. Szucsich, Daniela Bartel, Oliver Macek	Nikolaus U. Szucsich	Austria: Styria, Admont	August-2013	5	sedated with CO2, ground in RNAlater
Myriapoda, Pauropoda, Eurypauropodidae	Acopauropus ornatus	(Latzel, 1884)	2755	whole organism	Manfred Walzl	Nikolaus U. Szucsich	Austria: Carinthia, Wolfsberg, Frantschach-Sankt Gertraud, Twimberger Graben	November-2011	21	ground in RNAlater
Myriapoda, Symphyla, Scolopendrellidae	Symphylella sp.	Silvestri, 1902	2997	71 whole organisms	Ryuichiro Machida	Ryuichiro Machida	Japan: Nagano, Ueda-city, Shinko-ji	July-2012	71	preserved in liquid nitrogen, ground in RNAlater
Myriapoda, Symphyla, Scutigerellidae	Hanseniella nivea	(Scopoli, 1763)	2734	whole organism	Manfred Walzl	Nikolaus U. Szucsich	Austria: Carinthia, Wolfsberg, Frantschach-Sankt Gertraud, Twimberger Graben	November-2013	35	sedated with CO2, ground in RNAlater
Myriapoda, Symphyla, Scutigerellidae	Hanseniella sp.	Bagnall, 1913	2994	whole organism	Ryuichiro Machida, Kaoru Sekiya	Ryuichiro Machida	Japan: Nagano, Nagano-city, Wakaho, Hoshina	May-2012	56	ground in RNAlater
Crustacea, Branchiopoda, Anostraca, Chirocephalidae	Eubranchipus grubii	(Dybowski, 1860)	1545	whole organism	Thomas Pass	Nikolaus U. Szucsich	Austria: Lower Austria, Gänserndorf Co., Marchegg, tarn near Bahnwärterhaus	April-2013	4	ground in RNAlater
Crustacea, Branchiopoda, Notostraca, Triopsidae	Triops cancriformis	(Bosc, 1801)	2998	whole organism	Gerta Puchert	Erich Eder	Labstock: Germany, Jena, Phyletisches Museum Jena	February-2013	1	ground in RNAlater
Crustacea, Malacostraca, Leptostraca, Nebaliidae	Nebalia bipes	(Fabricius, 1780)	3007	4 whole organisms	Christiane Todt, Emanuel Redl	Christiane Todt	Norway: Hordaland, Askøy Island, near fjord Hauglandsosen	January-2013	4	ground in RNAlater
Crustacea, Malacostraca, Syncarida	Anaspides tasmaniae	(Thomson, 1893)	2963	5 whole organisms	Chris Burridge	Chris Burridge	Labstock: Australia: Tasmania	September-2012	5	ground in RNAlater
Crustacea, Maxillopoda, Copepoda, Diaptomidae	Hemidiaptomus amblyodon	(Marenzeller, 1883)	1550	whole organism	Thomas Pass	Nikolaus U. Szucsich	Austria: Lower Austria, Gänserndorf Co., Marchegg, tarn near Bahnwärterhaus	April-2013	11	ground in RNAlater
Crustacea, Maxillopoda, Copepoda, Tisbidae	Tisbe furcata	(Baird, 1837)	1105	whole organism	Manfred Walzl	Manfred Walzl	Labstock: Austria, Vienna, Haus des Meeres	September-2012	850	ground in RNAlater
Crustacea, Ostracoda, Myodocopida	Vargula hilgendorfii	(Muller, 1890)	2999	95 whole organisms	Yoshie Uchifune, Toshiki Uchifune, Kaoru Sekiya, Shigekazu Tomizuka	Toshiki Uchifune	Japan: Kanagawa, Yokosuka, Kannonzaki	October-2013	95	ground in RNAlater
Crustacea, Remipedia, Nectiopoda, Speleonectidae	Xibalbanus tulumensis	(Yager, 1987)	2965	3 whole organisms without head and toxic gland	Björn von Reumont	Björn von Reumont	Mexico: Quintana Roo, Cenote Crustacea near Playa del Secreto	January-2012	3	ground in RNAlater

## Sheet: Table S3
Table S3: Assembly statistics of published transcriptome data de novo assembled.
Organism	Assembler	# of sequences after assembly	# of sequences after local VecScreen*	# of sequences after cross-contamination screen	Cross-contamination [in %]	# of sequences filtered out by NCBI	# of sequences published	Transcriptome size [bp] after assembly	Transcriptome size [bp] published	# of removed bases	removed [in %]	Study
Acerentomon sp. [AD-2013]	SOAPdenovo-Trans	44702	44699	44639	0.134231	11	44628	35855746	35824511	31235	0.087113	Misof et al., 2014; current assembly: Pauli et al., 2016
Pogonognathellus sp. [AD-2013]	SOAPdenovo-Trans	37183	37178	37123	0.147937	44	37079	42950904	42898212	52692	0.12268	Misof et al., 2014; current assembly: Pauli et al., 2016
Anurida maritima	SOAPdenovo-Trans	22301	22296	22107	0.847686	31	22076	31818689	31719699	98990	0.311106	Misof et al., 2014; current assembly: Pauli et al., 2016
Occasjapyx japonicus	SOAPdenovo-Trans	27650	27645	26221	5.15102	1573	24648	23357901	22013787	1344114	5.75443	Misof et al., 2014; current assembly released with this study
Machilis hrabei	SOAPdenovo-Trans	44840	44836	44669	0.372469	8	44661	34547320	34457995	89325	0.258558	Misof et al., 2014; current assembly: Pauli et al., 2016
Atelura formicaria	SOAPdenovo-Trans	51781	51779	51705	0.142915	0	51705	40404940	40373420	31520	0.0780103	Misof et al., 2014; current assembly: Pauli et al., 2016
Periplaneta americana	SOAPdenovo-Trans	55061	55058	54937	0.219768	0	54937	41821403	41719443	101960	0.243799	Misof et al., 2014; current assembly: Pauli et al., 2016
Essigella californica	SOAPdenovo-Trans	58013	58003	56656	2.32229	0	56656	42976089	42259640	716449	1.66709	Misof et al., 2014; current assembly: Pauli et al., 2016
Subilla sp. [AD-2014]	SOAPdenovo-Trans	59482	59469	57956	2.54418	155	57801	42967462	41972392	995070	2.31587	Misof et al., 2014; current assembly: Pauli et al., 2016
Organism	Assembler	Total # of assembled ‘Trinity 'genes'	Total # of Trinity transcripts	Stats based on all transcript contigs			Stats based on only longest isoform per 'gene'
				N50 [bp]	Median contig length [bp]	Average contig length [bp]	N50	Median contig length [bp]	Average contig length [bp]	Study
Peripatopsis capensis¹	Trinity	222872	276660	324	267	340.97	319	265	336.53	Fernandez et al., 2014
Eupolybothrus cavernicolus	Trinity	122937	133672	941	414	680.82	801	399	624.13	Stoev et al., 2014
Cryptops hortensis	Trinity	120092	188677	985	396	672.89	548	315	489.33	Fernandez et al., 2014
¹ Note that this species is listed in NCBI under Peripatopsis overbergiensis (PRJNA236598)

## Sheet: Table S4
Table S4: Contamination and assembly statistics of de novo assembled transcriptome data newly sequenced for this study.
Information on sequences removed during various contamination filtering steps. *Note that the number of sequences can increase after local VecScreen because of sequences that are split in two parts by removing the contaminant. ¹For these species VecScreen was done after cross-contamination screening.
Organism	# of sequences after assembly	# of sequences after local VecScreen*	# of sequences after cross-contamination screen	Cross-contamination [in %]	# of sequences after local VecScreen*,¹	# of sequences filtered out by NCBI	# of sequences published	Transcriptome size [bp] after assembly	Transcriptome size [bp] published	# of removed bases	removed [in %]
Peripatoides novaezealandiae	83441	-	83353	0.105464	83333	17	83316	34592490	34574973	17517	0.0506382
Damon diadema	59744	-	59583	0.269483	59580	1	59579	38977695	38974829	2866	0.00735292
Archegozetes longisetosus	19689	19682	19526	0.792602	-	3	19523	21745348	21667171	78177	0.359511
Araneus diadematus	26453	-	26381	0.272181	26380	5	26375	18386304	18383421	2883	0.0156801
Egaenus convexus	23474	-	23394	0.340803	23394	4	23390	21861071	21859007	2064	0.00944144
Euscorpius sicanus	31952	31948	31836	0.35057	-	0	31836	27833635	27762142	71493	0.256858
Nymphon gracile	38381	38373	37970	1.05022	-	91	37879	23908239	23721427	186812	0.781371
Craterostigmus tasmanianus	23744	23741	23650	0.383303	-	4	23646	25042864	24992822	50042	0.199825
Henia illyrica	29373	-	29112	0.888571	29111	25	29086	23038392	23030896	7496	0.032537
Clinopodes flavidus	37166	37161	37061	0.269099	-	0	37061	30533929	30487218	46711	0.152981
Himantarium gabrielis	23874	23871	23479	1.64216	-	1	23478	28417688	28162155	255533	0.899204
Strigamia acuminata	22372	-	22238	0.598963	22238	8	22230	17214774	17209769	5005	0.0290739
Schendyla carniolensis	40119	-	39943	0.438695	39937	32	39905	27201103	27190684	10419	0.0383036
Eupolybothrus fasciatus	59264	-	59006	0.43534	59001	67	58934	29740585	29720829	19756	0.0664277
Eupolybothrus tridentinus	45225	-	45092	0.294085	45085	32	45053	27498300	27486336	11964	0.0435081
Lithobius forficatus	49285	49284	49254	0.0608717	-	0	49254	40257489	40248017	9472	0.0235285
Cryptops anomalans	33776	-	33672	0.307911	33670	8	33662	28065846	28061761	4085	0.0145551
Scolopendra cingulata	23351	23345	23301	0.188477	-	0	23301	19736837	19693754	43083	0.218287
Scolopocryptops rubiginosus	29106	29093	28970	0.422782	-	5	28965	26237969	26140224	97745	0.372533
Scutigera coleoptrata	39996	39992	39908	0.210042	-	0	39908	31738918	31692770	46148	0.145399
Callipus foetidissimus	45168	-	45150	0.0398512	45146	118	45028	22928060	22886805	41255	0.179932
Craspedosoma sp. [AD-2016]	23116	-	23049	0.289843	23050	6	23044	29613765	29593317	20448	0.069049
Haploglomeris multistriata	41091	-	40790	0.732521	40787	11	40776	47899200	47892661	6539	0.0136516
Glomeridella minima	39471	-	39296	0.443363	39296	13	39283	35489802	35483550	6252	0.0176163
Ommatoiulus sabulosus	23314	23311	23267	0.188752	-	1	23266	17245346	17227586	17760	0.102984
Thalassisobates littoralis	54601	54587	53534	1.92903	-	771	52763	19730171	19101069	629102	3.18853
Polydesmus complanatus	23838	-	23727	0.465643	23725	7	23718	21186807	21181454	5353	0.0252657
Eudigraphis takakuwai	62959	62951	62389	0.892758	-	72	62317	38717400	38417097	300303	0.775628
Polyxenus lagurus	64018	-	63095	1.44178	63091	62	63029	37671613	37652756	18857	0.0500563
Polyzonium germanicum	24851	-	24817	0.136815	24817	7	24810	32481678	32459683	21995	0.0677151
Acopauropus ornatus	44204	-	44119	0.19229	44117	67	44050	34082866	34039667	43199	0.126747
Symphylella sp. [AD-2014]	34802	34800	34639	0.462644	-	2	34637	31448713	31376063	72650	0.231011
Hanseniella nivea	48492	-	48189	0.624845	48191	26	48165	62456881	62436187	20694	0.0331333
Hanseniella sp. [AD-2014]	50576	50575	50475	0.197726	-	78	50397	33345649	33248841	96808	0.290317
Eubranchipus grubii	30362	30356	30324	0.105416	-	0	30324	27664765	27647668	17097	0.0618006
Triops cancriformis	14632	14629	14552	0.526352	-	0	14552	19163536	19111003	52533	0.27413
Nebalia bipes	41596	41597	41521	0.182705	-	0	41521	39947157	39896954	50203	0.125674
Anaspides tasmaniae	27847	27842	27527	1.13138	-	0	27527	16430736	16302568	128168	0.78005
Hemidiaptomus amblyodon	35649	35642	35281	1.01285	-	13	35268	30765075	30575060	190015	0.617632
Tisbe furcata	33812	33806	33504	0.893333	-	31	33473	24048658	23879011	169647	0.705432
Vargula hilgendorfii	65243	65234	64722	0.784867	-	24	64698	31799430	31573894	225536	0.709245
Xibalbanus tulumensis	49594	49596	49494	0.205662	-	0	49494	36549281	36505199	44082	0.12061

## Sheet: Table S5
Table S5: Information and source of the reference species included in the ortholog set.
OGS: official gene set
Organism	Shortcut	OGS version	Source	# of genes	# of isoforms removed	N50 [bp]	published in	Download URL (download date Nov 2015) (proteins and nucleotides)
Ixodes scapularis	ISCAP	OGS 1.3	Vectorbase, Wikel predicted OGS	20486	-	1194	Hill and Wikel, 2005; Giraldo-Calderón et al., 2015	https://www.vectorbase.org/download/ixodes-scapularis-wikelpeptidesiscaw13fagz https://www.vectorbase.org/download/ixodes-scapularis-wikeltranscriptsiscaw13fagz
Strigamia maritima	SMARI	OGS 1.22	Ensemblgenomes Metazoa, rlease 22	14989	16	2070	Chipman et al., 2014	ftp://ftp.ensemblgenomes.org/pub/metazoa/release-22/fasta/strigamia_maritima/pep/Strigamia_maritima.Smar1.22.pep.all.fa.gz ftp://ftp.ensemblgenomes.org/pub/metazoa/release-22/fasta/strigamia_maritima/cdna/Strigamia_maritima.Smar1.22.cdna.all.fa.gz
Daphnia pulex	DPULE	OGS 1.22	Ensemblgenomes Metazoa, release 22	30590	21	1338	Colbourne et al., 2011	ftp://ftp.ensemblgenomes.org/pub/metazoa/release-22/fasta/daphnia_pulex/pep/Daphnia_pulex.GCA_000187875.1.22.pep.all.fa.gz ftp://ftp.ensemblgenomes.org/pub/metazoa/release-22/fasta/daphnia_pulex/cdna/Daphnia_pulex.GCA_000187875.1.22.cdna.all.fa.gz
Zootermopsis nevandensis¹	ZNEVA	OGS 2.2	Genome Annotation Resources for the termite Zootermopsis nevadensis	15860	-	1896	Terrapon et al., 2014	http://termitegenome.org/?q=consortium_datasets
¹ Note that Zootermopsis was excluded in downstream analyses
The following full genome species were included into our analyses
Ephemera danica	EDANI	OGS 0.5.3	i5K ftp download	19557	-	1626	i5K, unpublished, kindly provided by P. Provataris, B. Misof, S. Richards, i5K Consortium	ftp://ftp.hgsc.bcm.edu/I5K-pilot/Mayfly/maker_annotation/version_0.5.3/
Ladona fulva	LFULV	OGS 0.5.3	i5K ftp download	19768	-	1344	i5K, unpublished, kindly provided by P. Provataris, B. Misof, S. Richards, i5K Consortium	ftp://ftp.hgsc.bcm.edu/I5K-pilot/Scarce_Chaser/maker_annotation/version_0.5.3

## Sheet: Table S6
Table S6: Orthograph statistics.
Descriptive statistics of the results of orthology assignment for all transcriptome assemblies. Results are shown at the amino acid sequence level. OGs: ortholog groups.
Taxonomy	Organism	# of assembled transcripts	# of hits OGs	# of hits ortholog set	Average length [aa sites]	Median length [aa sites]	Maximal length [aa sites]	Minimal length [aa sites]	# of removed outliers	Final # of included sequences
Onychophora, Peripatopsidea	Peripatoides novaezealandiae	83353	1849	0.680781	204	164.0	1759	8	47	1802
Onychophora, Peripatopsidae	Peripatopsis capensis	276660	2110	0.776878	205	152.0	2849	7	26	2084
Chelicerata, Amblypygi, Phrynichidae	Damon diadema	59583	2100	0.773196	300	239.0	1875	35	3	2097
Chelicerata, Arachnida, Acari, Acariformes, Oribatida, Trhypochthoniidae	Archegozetes longisetosus	19523	2344	0.863034	321	267.0	2378	10	39	2305
Chelicerata, Arachnida, Araneae, Araneidae	Araneus diadematus	26381	1960	0.721649	263	209.0	2690	10	19	1941
Chelicerata, Arachnida, Opiliones, Phalangiidae	Egaenus convexus	23394	2301	0.847202	291	248.0	2693	15	9	2292
Chelicerata, Arachnida, Scorpiones, Euscorpiidae	Euscorpius sicanus	31836	2278	0.838733	309	251.0	2420	27	6	2272
Chelicerata, Pygnogonida, Pantopoda, Nymphonidae	Nymphon gracile	37879	2252	0.829161	268	230.0	3050	7	17	2235
Myriapoda, Chilopoda, Craterostigmomorpha, Craterostigmidae	Craterostigmus tasmanianus	23646	2080	0.765832	305	260.0	1920	7	9	2071
Myriapoda, Chilopoda, Geophilomorpha, Dignathodontidae	Henia illyrica	29112	2570	0.946244	354	312.0	1701	47	4	2566
Myriapoda, Chilopoda, Geophilomorpha, Geophilidae	Clinopodes flavidus	37061	2625	0.966495	413	343.0	3166	43	3	2622
Myriapoda, Chilopoda, Geophilomorpha, Himantariidae	Himantarium gabrielis	23478	2595	0.955449	403	340.0	2542	10	4	2591
Myriapoda, Chilopoda, Geophilomorpha, Linotaeniidae	Strigamia acuminata	22238	2458	0.905007	348	294.5	2666	28	2	2456
Myriapoda, Chilopoda, Geophilomorpha, Schendylidae	Schendyla carniolensis	39943	2466	0.907953	310	260.0	3034	28	10	2456
Myriapoda, Chilopoda, Lithobiomorpha, Lithobiidae	Eupolybothrus cavernicolus	133672	2369	0.872239	306	246.0	3167	17	7	2362
Myriapoda, Chilopoda, Lithobiomorpha, Lithobiidae	Eupolybothrus fasciatus	59006	1761	0.64838	209	178.0	1020	22	12	1749
Myriapoda, Chilopoda, Lithobiomorpha, Lithobiidae	Eupolybothrus tridentinus	45092	2020	0.743741	275	227.0	2202	7	12	2008
Myriapoda, Chilopoda, Lithobiomorpha, Lithobiidae	Lithobius forficatus	49254	2365	0.870766	337	274.0	2769	9	11	2354
Myriapoda, Chilopoda, Scolopendromorpha, Cryptopidae	Cryptops anomalans	33672	2389	0.879602	305	259.0	2054	28	5	2384
Myriapoda, Chilopoda, Scolopendromorpha, Cryptopidae	Cryptops hortensis	188677	2558	0.941826	323	261.0	3183	36	5	2553
Myriapoda, Chilopoda, Scolopendromorpha, Scolopendridae	Scolopendra cingulata	23301	2421	0.891384	332	268.0	2398	46	6	2415
Myriapoda, Chilopoda, Scolopendromorpha, Scolopendridae	Scolopocryptops rubiginosus	28965	2376	0.874816	319	271.0	2988	29	4	2372
Myriapoda, Chilopoda, Scutigeromorpha, Scutigeridae	Scutigera coleoptrata	39908	2435	0.896539	351	292.0	2271	12	7	2428
Myriapoda, Diplopoda, Callipodida, Callipodidae	Callipus foetidissimus	45150	1925	0.708763	202	178.0	1399	13	19	1906
Myriapoda, Diplopoda, Chordeumatida, Craspedosomatidae	Craspedosoma sp.	23049	2431	0.895066	353	293.0	2902	10	7	2424
Myriapoda, Diplopoda, Glomerida, Glomeridae	Haploglomeris multistriata	40790	2595	0.955449	389	309.0	2724	25	5	2590
Myriapoda, Diplopoda, Glomerida, Glomeridellidae	Glomeridella minima	39296	2426	0.893225	338	286.0	1921	8	7	2419
Myriapoda, Diplopoda, Julida, Julidae	Ommatoiulus sabulosus	23266	2113	0.777982	248	205.0	3018	8	13	2100
Myriapoda, Diplopoda, Julida, Nemasomatidae	Thalassisobates littoralis	52763	1914	0.704713	129	102.0	1377	6	30	1884
Myriapoda, Diplopoda, Polydesmida, Polydesmidae	Polydesmus complanatus	23727	2365	0.870766	314	264.0	2888	10	15	2350
Myriapoda, Diplopoda, Polyxenida, Polyxenidae	Eudigraphis takakuwai	62317	2274	0.837261	274	229.0	2299	7	23	2251
Myriapoda, Diplopoda, Polyxenida, Polyxenidae	Polyxenus lagurus	63095	2270	0.835788	270	229.5	1867	7	23	2247
Myriapoda, Diplopoda, Polyzoniida, Polyzoniidae	Polyzonium germanicum	24817	2525	0.929676	362	295.0	2549	20	9	2516
Myriapoda, Pauropoda, Eurypauropodidae	Acopauropus ornatus	44119	2115	0.778719	293	232.0	2437	7	17	2098
Myriapoda, Symphyla, Scolopendrellidae	Symphylella sp.	34637	2422	0.891753	304	263.0	3524	8	18	2404
Myriapoda, Symphyla, Scutigerellidae	Hanseniella nivea	48189	2594	0.955081	380	310.0	2718	10	13	2581
Myriapoda, Symphyla, Scutigerellidae	Hanseniella sp.	50397	2046	0.753314	287	231.0	2624	6	17	2029
Crustacea, Branchiopoda, Anostraca, Chirocephalidae	Eubranchipus grubii	30324	2220	0.817378	324	265.0	2418	11	27	2193
Crustacea, Branchiopoda, Notostraca, Triopsidae	Triops cancriformis	14552	2495	0.91863	342	285.0	2830	29	6	2489
Crustacea, Malacostraca, Leptostraca, Nebaliidae	Nebalia bipes	41521	1792	0.659794	279	220.0	2198	11	28	1764
Crustacea, Malacostraca, Syncarida	Anaspides tasmaniae	27527	1549	0.570324	225	183.0	1861	6	27	1522
Crustacea, Maxillopoda, Copepoda, Diaptomidae	Hemidiaptomus amblyodon	35268	2202	0.810751	304	246.0	2587	6	39	2163
Crustacea, Maxillopoda, Copepoda, Tisbidae	Tisbe furcata	33473	2180	0.802651	263	222.5	2096	7	59	2121
Crustacea, Ostracoda, Myodocopida	Vargula hilgendorfii	64698	1382	0.508837	232	167.5	3057	13	34	1348
Crustacea, Remipedia, Nectiopoda, Speleonectidae	Xibalbanus tulumensis	49494	1713	0.630707	291	220.0	2564	9	10	1703
Hexapoda, Protura, Acerentomata, Acerentomidae	Acerentomon sp.	44628	2163	0.796392	303	251.0	4319	29	4	2159
Hexapoda, Collembola, Entomobryomorpha, Tomoceridae	Pogonognathellus sp.	37079	2312	0.851252	328	262.0	3389	14	29	2283
Hexapoda, Collembola, Poduromorpha, Neanuridae	Anurida maritima	22076	2389	0.879602	330	269.0	4055	13	42	2347
Hexapoda, Diplura, Japygidae	Occasjapyx japonicus	24648	2256	0.830633	285	231.0	3574	7	7	2249
Hexapoda, Archaeognatha, Machilidae	Machilis hrabei	44661	2246	0.826951	304	250.0	2944	18	6	2240
Hexapoda, Zygentoma, Ateluridae	Atelura formicaria	51705	2448	0.901325	343	277.0	2387	6	9	2439
Hexapoda, Blattodea, Blattidae	Periplaneta americana	54937	2186	0.80486	361	291.0	3252	29	3	2183
Hexapoda, Hemiptera, Sternorrhyncha, Lachnidae	Essigella californica	56656	2373	0.873711	343	273.0	2384	7	38	2335
Hexapoda, Raphidioptera, Raphidiidae	Subilla sp.	57801	2361	0.869293	349	291.0	2559	20	14	2347

## Sheet: Table S7
Table S7. Group definitions to compile the data sets RELAXEDaa and RELAXEDnt (2nd codon positions).
Of each group, at least one representative had to be present for each gene partition.
Group	Included species	# of species
Onychophora	Peripatoides novaezealandiae, Peripatopsis capensis	2
Chelicerata	Ixodes scapularis, Archegozetes longisetosus, Damon diadema, Araneus diadematus, Egaenus convexus, Nymphon gracile, Euscorpius sicanus	7
Chilopoda, Craterostigmomorpha	Craterostigmus tasmanianus	1
Chilopoda, Geophilomorpha	Clinopodes flavidus, Henia illyrica, Himantarium gabrielis, Schendyla carniolensis, Strigamia acuminata, Strigamia maritima	6
Chilopoda, Lithobiomorpha	Eupolybothrus cavernicolus, Eupolybothrus fasciatus, Eupolybothrus tridentinus, Lithobius forficatus	4
Chilopoda, Scolopendromorpha	Cryptops anomalans, Cryptops hortensis, Scolopendra cingulata, Scolopocryptops rubiginosus	4
Chilopoda, Scutigeromorpha	Scutigera coleoptrata	1
Diplopoda, Callipodida	Callipus foetidissimus	1
Diplopoda, Craspedosoma	Craspedosoma sp.	1
Diplopoda, Glomerida	Glomeridella minima, Haploglomeris multistriata	2
Diplopoda, Julida	Ommatoiulus sabulosus, Thalassisobates littoralis	2
Diplopoda, Polydesmida	Polydesmus complanatus	1
Diplopoda, Polyxenida	Eudigraphis takakuwai, Polyxenus lagurus	2
Diplopoda, Polyzoniida	Polyzonium germanicum	1
Pauropoda, Eurypauropodidae	Acopauropus ornatus	1
Symphyla, Scolopendrellidae	Symphylella sp.	1
Symphyla, Scutigerellidae	Hanseniella nivea, Hanseniella sp.	2
Crustacea	Eubranchipus grubii, Daphnia pulex, Triops cancriformis, Hemidiaptomus amblyodon, Tisbe furcata, Nebalia bipes, Anaspides tasmaniae, Vargula hilgendorfii, Xibalbanus tulumensis	9
Hexapoda	Acerentomon sp., Pogonognathellus sp., Anurida maritima, Occasjapyx japonicus, Machilis hrabei, Atelura formicaria, Ephemera danica, Ladona fulva, Essigella californica, Periplaneta americana,Subilla sp.	11

## Sheet: Table S8
Table S8: Supermatrix diagnostics of final data sets compared with those analysed by Fernandez et al., 2018.
Information are given for the supermatrices on amino acid level.
	present study			Fernandez et al., 2018
Data set	supermatrix after removal of partitions with IC=0	STRICTaa	RELAXaa	Matrix 1	Matrix 2	Matrix 3
alignment length (aa sites)	1049581	95797	348917	49576	49576	61611
# of taxa	59	59	59	20	17	17
# of partitions / meta-partitions	2,711 (partitions)	215 (meta-partitions)	692 (meta-partitions)	229 (partitions)	229 (partitions)	299 (partitions)
overall information content (MARE)	0.226	0.303	0.265	0.197	0.228	0.194
partition coverage (in %)	0.829	1	0.968	0.78	0.81	0.73
AliStat Completeness alignment score (Ca)	0.55892	0.82531	0.721305	0.726698	0.749525	0.698335
Maximum C-score for individual sequences (Cr_max)	0.953923	0.970354	0.958893	0.970833	0.970833	0.974858
Species with the two highest Cr_max scores	Strigamia maritima, Daphnia pulex	Daphnia pulex, Strigamia maritima	Daphnia pulex, Strigamia maritima	Brachycybe, Strigamia	Brachycybe, Strigamia	Brachycybe, Strigamia
Minimum C-score for individual sequences (Cr_min)	0.179087	0.394062	0.323292	0.101904	0.101904	0.0974014
Species with the two lowest Cr_min scores	Vargula hilgendorfii, Thalassisobates littoralis	Callipus foetidissimus, Thalassisobates littoralis	Vargula hilgendorfii, Thalassisobates littoralis	Cyliosoma, Scutigerella	Cyliosoma, Scutigerella	Cyliosoma, Scutigerella

## Sheet: Table S9
Table S9: Overview of statistical bootstrap and transfer bootstrap support of selected clades.
BS: statistical non-parametric bootstrap support. TBE: statistical transfer bootstrap support inferred from all bootstrap trees with Booster v. 0.1.2. Note that for all data sets on nucleotide level (nt) only 2nd codon positions were included. Trees inferred with CAT-like approach used the unpartitioned supermatrix.
Data set	STRICTaa (BS/TBE) - partitioned approach -	STRICTaa (BS/TBE) - CAT-like approach -	STRICTnt (BS/TBE) - partitioned approach -	RELAXEDaa (BS/TBE) - partitioned approach -	RELAXEDaa (BS/TBE) - CAT-like approach -	RELAXEDnt (BS/TBE) - partitioned approach -
selected clade
Mandibulata	100 / 1	100 / 1	100 / 1	100 / 1	100 / 1	100 / 1
Pancrustacea	100 / 1	100 / 1	100 / 1	100 / 1	100 / 1	100 / 1
Hexapoda	100 / 1	100 / 1	66 / 0.963	100 / 1	100 / 1	82 / 0.964
Chelicerata	94 / 0.99	100 / 1	100 / 1	100 / 1	100 / 1	100 / 1
Symphyla	100 / 1	100 / 1	100 / 1	100 / 1	100 / 1	100 / 1
Diplopoda	100 / 1	100 / 1	100 / 1	100 / 1	100 / 1	100 / 1
Chilopoda [with Geophilomoprha + Scolopendromorpha]	100 / 1	100 / 1	100 / 1	100 / 1	100 / 1	100 / 1
Chilopoda + Diplopoda	84 / 0.974	97 / 0.996	98 / 0.997	88 / 0.981	98 / 0.999	100 / 1
Symphyla + Pauropoda	100 / 1	96 / 0.987	100 / 1	100 / 1	94 / 0.98	100 / 1
Myriapoda [with (Chilopoda + Diplopoda),(Symphyla + Pauropoda)]	100 / 1	100 / 1	100 / 1	100 / 1	100 / 1	100 / 1

## Sheet: Table S10
Table S10. Group definitions used for Four-cluster Likelihood Mapping (FcLM) analyses.
FcLM was performed on the data set STRICTaa (95,797 aa sites, 215 meta-partitions). Each quartet covers one sample of each Cluster 1-4.
1) Position of Myriapoda within Euarthopoda (Mandibulata versus Paradoxopoda). Results Table S11.
Number of drawn quartets: 8,400
Cluster	Included species
Cluster 1: Pancrustacea (20 species)	Acerentomon sp., Occasjapyx japonicus, Anurida maritima, Periplaneta americana, Ladona fulva, Subilla sp., Essigella californica, Pogonognathellus sp., Ephemera danica, Atelura formicaria, Eubranchipus grubii, Machilis hrabei, Anaspides tasmaniae, Vargula hilgendorfii, Xibalbanus tulumensis, Nebalia bipes, Daphnia pulex, Tisbe furcata, Triops cancriformis, Hemidiaptomus amblyodon
Cluster 2: Chelicerata (7 species)	Archegozetes longisetosus, Damon diadema, Araneus diadematus, Egaenus convexus, Euscorpius sicanus, Nymphon gracile, Ixodes scapularis
Cluster 3: Myriapoda (30 species)	Eudigraphis takakuwai, Schendyla carniolensis, Glomeridella minima, Hanseniella sp., Polyxenus lagurus, Scolopendra cingulata, Eupolybothrus tridentinus, Polydesmus complanatus, Ommatoiulus sabulosus, Cryptops hortensis, Strigamia acuminata, Henia illyrica, Acopauropus ornatus, Symphylella sp., Thalassisobates littoralis, Cryptops anomalans, Polyzonium germanicum, Lithobius forficatus, Scutigera …
Cluster 4: Onychophora (2 species), outgroup	Peripatoides novaezealandiae, Peripatopsis capensis
2) Relationships among the myriapod subgroups Chilopoda, Diplopoda, Symphyla, Pauropoda. Results Table 2.
Number of drawn quartets: 480
Cluster	Included species
Cluster 1: Chilopoda (16 spieceis)	Schendyla carniolensis, Scolopendra cingulata, Eupolybothrus tridentinus, Cryptops hortensis, Strigamia acuminata, Henia illyrica, Cryptops anomalans, Lithobius forficatus, Scutigera coleoptrata, Clinopodes flavidus, Strigamia maritima, Himantarium gabrielis, Eupolybothrus cavernicolus, Eupolybothrus fasciatus, Scolopocryptops rubiginosus, Craterostigmus tasmanianus
Cluster 2: Diplopoda (10 species)	Eudigraphis takakuwai, Glomeridella minima, Polyxenus lagurus, Polydesmus complanatus, Ommatoiulus sabulosus, Thalassisobates littoralis, Polyzonium germanicum, Craspedosoma sp., Callipus foetidissimus, Haploglomeris multistriata
Cluster 3: Pauropoda (1 species)	Acopauropus ornatus
Cluster 4: Symphyla (3 species)	Symphylella sp., Hanseniella nivea, Hanseniella sp.
For testing the outgroup dependence, FcLM was performed on two data sets: - STRICTaa_CHO only including Chelicerata and Onychophora as outgroup - STRICTaa_Pan only including Pancrustacea as outgroup FcLM was repeated excluding always one myriapod subgroup since FcLM can be performed only with four clusters. Each quartet covers one sample of each Cluster 1-4.
3A) Outgroup dependence – Myriapod relationships with Chelicerata & Onychophora as outgroup – data set STRICTaa_ChO. Results Table S12.
without Chilopoda: Number of drawn quartets: 270 (alignment length: 95,069 aa sites, 215 meta-partitions)
Cluster	Included species
Cluster 1: Diplopoda (10 species)	Eudigraphis takakuwai, Glomeridella minima, Polyxenus lagurus, Polydesmus complanatus, Ommatoiulus sabulosus, Thalassisobates littoralis, Polyzonium germanicum, Craspedosoma sp., Callipus foetidissimus, Haploglomeris multistriata
Cluster 2: Pauropoda (1 species)	Acopauropus ornatus
Cluster 3: Symphyla (3 species)	Symphylella sp., Hanseniella nivea, Hanseniella sp.
Cluster 4: Chelicerata & Onychophora (9 species), outgroup	Archegozetes longisetosus, Damon diadema, Araneus diadematus, Egaenus convexus, Euscorpius sicanus, Nymphon gracile, Ixodes scapularis, Peripatoides novaezealandiae, Peripatopsis capensis
without Diplopoda: Number of drawn quartets: 432 (alignment length: 95,167 aa sites, 215 meta-partitions)
Cluster 1: Chilopoda (16 species)	Schendyla carniolensis, Scolopendra cingulata, Eupolybothrus tridentinus, Cryptops hortensis, Strigamia acuminata, Henia illyrica, Cryptops anomalans, Lithobius forficatus, Scutigera coleoptrata, Clinopodes flavidus, Strigamia maritima, Himantarium gabrielis, Eupolybothrus cavernicolus, Eupolybothrus fasciatus, Scolopocryptops rubiginosus, Craterostigmus tasmanianus
Cluster 2: Pauropoda (1 species)	Acopauropus ornatus
Cluster 3: Symphyla (3 species)	Symphylella sp., Hanseniella nivea, Hanseniella sp.
Cluster 4: Chelicerata & Onychophora (9 species), outgroup	Archegozetes longisetosus, Damon diadema, Araneus diadematus, Egaenus convexus, Euscorpius sicanus, Nymphon gracile, Ixodes scapularis, Peripatoides novaezealandiae, Peripatopsis capensis
without Pauropoda: Number of drawn quartets: 4,320 (alignment length: 95,237 aa sites, 215 meta-partitions)
Cluster 1: Chilopoda (16 species)	Schendyla carniolensis, Scolopendra cingulata, Eupolybothrus tridentinus, Cryptops hortensis, Strigamia acuminata, Henia illyrica, Cryptops anomalans, Lithobius forficatus, Scutigera coleoptrata, Clinopodes flavidus, Strigamia maritima, Himantarium gabrielis, Eupolybothrus cavernicolus, Eupolybothrus fasciatus, Scolopocryptops rubiginosus, Craterostigmus tasmanianus
Cluster 2: Diplopoda (10 species)	Eudigraphis takakuwai, Glomeridella minima, Polyxenus lagurus, Polydesmus complanatus, Ommatoiulus sabulosus, Thalassisobates littoralis, Polyzonium germanicum, Craspedosoma sp., Callipus foetidissimus, Haploglomeris multistriata
Cluster 3: Symphyla (3 species)	Symphylella sp., Hanseniella nivea, Hanseniella sp.
Cluster 4: Chelicerata & Onychophora (9 species), outgroup	Archegozetes longisetosus, Damon diadema, Araneus diadematus, Egaenus convexus, Euscorpius sicanus, Nymphon gracile, Ixodes scapularis, Peripatoides novaezealandiae, Peripatopsis capensis
without Symphyla: Number of drawn quartets: 1,440 (alignment length: 95,224 aa sites, 215 meta-partitions)
Cluster 1: Chilopoda (16 species)	Schendyla carniolensis, Scolopendra cingulata, Eupolybothrus tridentinus, Cryptops hortensis, Strigamia acuminata, Henia illyrica, Cryptops anomalans, Lithobius forficatus, Scutigera coleoptrata, Clinopodes flavidus, Strigamia maritima, Himantarium gabrielis, Eupolybothrus cavernicolus, Eupolybothrus fasciatus, Scolopocryptops rubiginosus, Craterostigmus tasmanianus
Cluster 2: Diplopoda (10 species)	Eudigraphis takakuwai, Glomeridella minima, Polyxenus lagurus, Polydesmus complanatus, Ommatoiulus sabulosus, Thalassisobates littoralis, Polyzonium germanicum, Craspedosoma sp., Callipus foetidissimus, Haploglomeris multistriata
Cluster 2: Pauropoda (1 species)	Acopauropus ornatus
Cluster 4: Chelicerata & Onychophora (9 species), outgroup	Archegozetes longisetosus, Damon diadema, Araneus diadematus, Egaenus convexus, Euscorpius sicanus, Nymphon gracile, Ixodes scapularis, Peripatoides novaezealandiae, Peripatopsis capensis
3B) Outgroup dependence – Myriapod relationships with Pancrusracea as outgroup – data set STRICTaa_Pan. Results Table S13.
without Chilopoda: Number of drawn quartets: 600 (alignment length: 95,460 aa sites, 215 meta-partitions)
Cluster	Included species
Cluster 1: Diplopoda (10 species)	Eudigraphis takakuwai, Glomeridella minima, Polyxenus lagurus, Polydesmus complanatus, Ommatoiulus sabulosus, Thalassisobates littoralis, Polyzonium germanicum, Craspedosoma sp., Callipus foetidissimus, Haploglomeris multistriata
Cluster 2: Pauropoda (1 species)	Acopauropus ornatus
Cluster 3: Symphyla (3 species)	Symphylella sp., Hanseniella nivea, Hanseniella sp.
Cluster 4: Pancrustacea (20 species)	Acerentomon sp., Occasjapyx japonicus, Anurida maritima, Periplaneta americana, Ladona fulva, Subilla sp., Essigella californica, Pogonognathellus sp., Ephemera danica, Atelura formicaria, Eubranchipus grubii, Machilis hrabei, Anaspides tasmaniae, Vargula hilgendorfii, Xibalbanus tulumensis, Nebalia bipes, Daphnia pulex, Tisbe furcata, Triops cancriformis, Hemidiaptomus amblyodon
without Diplopoda: Number of drawn quartets: 960 (alignment length: 95,494 aa sites, 215 meta-partitions)
Cluster 1: Chilopoda (16 species)	Schendyla carniolensis, Scolopendra cingulata, Eupolybothrus tridentinus, Cryptops hortensis, Strigamia acuminata, Henia illyrica, Cryptops anomalans, Lithobius forficatus, Scutigera coleoptrata, Clinopodes flavidus, Strigamia maritima, Himantarium gabrielis, Eupolybothrus cavernicolus, Eupolybothrus fasciatus, Scolopocryptops rubiginosus, Craterostigmus tasmanianus
Cluster 2: Pauropoda (1 species)	Acopauropus ornatus
Cluster 3: Symphyla (3 species)	Symphylella sp., Hanseniella nivea, Hanseniella sp.
Cluster 4: Pancrustacea (20 species)	Acerentomon sp., Occasjapyx japonicus, Anurida maritima, Periplaneta americana, Ladona fulva, Subilla sp., Essigella californica, Pogonognathellus sp., Ephemera danica, Atelura formicaria, Eubranchipus grubii, Machilis hrabei, Anaspides tasmaniae, Vargula hilgendorfii, Xibalbanus tulumensis, Nebalia bipes, Daphnia pulex, Tisbe furcata, Triops cancriformis, Hemidiaptomus amblyodon
without Pauropoda: Number of drawn quartets: 9,600 (alignment length: 95,555 aa sites, 215 meta-partitions)
Cluster 1: Chilopoda (16 species)	Schendyla carniolensis, Scolopendra cingulata, Eupolybothrus tridentinus, Cryptops hortensis, Strigamia acuminata, Henia illyrica, Cryptops anomalans, Lithobius forficatus, Scutigera coleoptrata, Clinopodes flavidus, Strigamia maritima, Himantarium gabrielis, Eupolybothrus cavernicolus, Eupolybothrus fasciatus, Scolopocryptops rubiginosus, Craterostigmus tasmanianus
Cluster 2: Diplopoda (10 species)	Eudigraphis takakuwai, Glomeridella minima, Polyxenus lagurus, Polydesmus complanatus, Ommatoiulus sabulosus, Thalassisobates littoralis, Polyzonium germanicum, Craspedosoma sp., Callipus foetidissimus, Haploglomeris multistriata
Cluster 3: Symphyla (3 species)	Symphylella sp., Hanseniella nivea, Hanseniella sp.
Cluster 4: Pancrustacea (20 species)	Acerentomon sp., Occasjapyx japonicus, Anurida maritima, Periplaneta americana, Ladona fulva, Subilla sp., Essigella californica, Pogonognathellus sp., Ephemera danica, Atelura formicaria, Eubranchipus grubii, Machilis hrabei, Anaspides tasmaniae, Vargula hilgendorfii, Xibalbanus tulumensis, Nebalia bipes, Daphnia pulex, Tisbe furcata, Triops cancriformis, Hemidiaptomus amblyodon
without Symphyla: Number of drawn quartets: 3,200 (alignment length: 95,546 aa sites, 215 meta-partitions)
Cluster 1: Chilopoda (16 species)	Schendyla carniolensis, Scolopendra cingulata, Eupolybothrus tridentinus, Cryptops hortensis, Strigamia acuminata, Henia illyrica, Cryptops anomalans, Lithobius forficatus, Scutigera coleoptrata, Clinopodes flavidus, Strigamia maritima, Himantarium gabrielis, Eupolybothrus cavernicolus, Eupolybothrus fasciatus, Scolopocryptops rubiginosus, Craterostigmus tasmanianus
Cluster 2: Diplopoda (10 species)	Eudigraphis takakuwai, Glomeridella minima, Polyxenus lagurus, Polydesmus complanatus, Ommatoiulus sabulosus, Thalassisobates littoralis, Polyzonium germanicum, Craspedosoma sp., Callipus foetidissimus, Haploglomeris multistriata
Cluster 2: Pauropoda (1 species)	Acopauropus ornatus
Cluster 4: Pancrustacea (20 species)	Acerentomon sp., Occasjapyx japonicus, Anurida maritima, Periplaneta americana, Ladona fulva, Subilla sp., Essigella californica, Pogonognathellus sp., Ephemera danica, Atelura formicaria, Eubranchipus grubii, Machilis hrabei, Anaspides tasmaniae, Vargula hilgendorfii, Xibalbanus tulumensis, Nebalia bipes, Daphnia pulex, Tisbe furcata, Triops cancriformis, Hemidiaptomus amblyodon

[truncated: 4 more sheets: Table S11, Table S12, Table S13, Table S14]
